# Supplementary material for: Transplacental Transfer of Oxytocin and Its Impact on Neonatal Cord Blood and In Vitro Retinal Cell Activity
Source: Cells. 2024 Oct 19;13(20):1735. doi: 10.3390/cells13201735 (PMC11506339; doi:10.3390/cells13201735)
Supplement: Supplementary file 1 [file cells-13-01735-s001.zip]

Archive with 1 entries (1 files):
- cells-3221876-supplementary.pdf
